# Supplementary material for: High quality reference genomes for toxigenic and non-toxigenic Vibrio cholerae serogroup O139
Source: Sci Rep. 2019 Apr 10;9:5865. doi: 10.1038/s41598-019-41883-x (PMC6458141; doi:10.1038/s41598-019-41883-x)
Supplement: Supplementary file 2 — Supplementary Table S1 [file 41598_2019_41883_MOESM2_ESM.xlsx]

## Sheet: V. cholerae O139 (this study)
Internal sequence ID	Strain name	Isolation year	O-antigen	Accession (closed chromosomal assembly)	Accession (assembly)	Genome Size (bp)	PacBio read accession number	Corresponding internal Illumina sequence ID	Corresponding Illumina sequence accession number
48853_F01	MP_070116	2013	O139	LT992490-LT992491	GCA_900324435	4123525	ERR1716489	12941_1#4	ERR568405
48853_G01	P_0684000	2014	O139	LT992486-LT992487	GCA_900324445	4092641	ERR1716490	12941_1#5	ERR568406
48853_H01	ICVB_2236_02	2014	O139	LT992488-LT992489	GCA_900324425	4092645	ERR1716491	12941_1#6	ERR568407
48853_A02	SMIC_67_01	2013	O139	LT992492-LT992493	GCA_900324455	4092644	ERR1716492	12941_1#7	ERR568408

## Sheet: 7PET genomes
Node ID	Internal sequence ID	Strain name	O-antigen	Place of isolation	Year of isolation	Accession	Publication
1	M66	M66-2	No data	Indonesia	1937	CP001233/CP001234	Feng et al., 2008
2	5174_7#5	A6	O1	Indonesia	1957	ERR025382	Mutreja et al., 2011 Nature
3	5174_7#7	A18	O1	India	1977	ERR025384	Mutreja et al., 2011 Nature
4	4056_6#5	A152	O1	Mozambique	1991	ERR018152	Mutreja et al., 2011 Nature
5	4075_3#8	GP106	O1	Germany	1975	ERR018194	Mutreja et al., 2011 Nature
6	5174_7#4	A5	O1	Angola	1989	ERR025381	Mutreja et al., 2011 Nature
7	4056_7#7	A201	O1	Argentina	1992	ERR018167	Mutreja et al., 2011 Nature
8	4056_7#12	A231	O1	Mexico	1991	ERR018161	Mutreja et al., 2011 Nature
9	4056_7#10	A232	O1	Mexico	1991	ERR018159	Mutreja et al., 2011 Nature
10	4056_8#8	A316	O1	Argentina	1993	ERR018181	Mutreja et al., 2011 Nature
11	4056_7#11	A193	O1	Bolivia	1992	ERR018160	Mutreja et al., 2011 Nature
12	4056_7#1	A186	O1	Argentina	1992	ERR018158	Mutreja et al., 2011 Nature
13	4056_7#8	A200	O1	Argentina	1992	ERR018168	Mutreja et al., 2011 Nature
14	4056_6#2	A177	O1	Colombia	1992	ERR018149	Mutreja et al., 2011 Nature
15	4056_6#12	A180	O1	Colombia	1992	ERR018148	Mutreja et al., 2011 Nature
16	4056_6#9	A185	O1	Colombia	1992	ERR018156	Mutreja et al., 2011 Nature
17	4056_6#10	A184	O1	Colombia	1992	ERR018146	Mutreja et al., 2011 Nature
18	5174_8#1	A29	O1	Peru	1991	ERR025388	Mutreja et al., 2011 Nature
19	5174_8#3	A32	O1	Peru	1991	ERR025390	Mutreja et al., 2011 Nature
20	5174_8#2	A31	O1	Peru	1991	ERR025389	Mutreja et al., 2011 Nature
21	5174_7#10	A27	O1	Peru	1991	ERR025378	Mutreja et al., 2011 Nature
22	4075_3#10	PRL18	O1	India	1984	ERR018185	Mutreja et al., 2011 Nature
23	5174_7#8	A19	O1	Bangladesh	1971	ERR025385	Mutreja et al., 2011 Nature
24	Vibrio_cholerae_O1_biovar_eltor_str_N16961_v2	N16961	O1	Bangladesh	1975	LT907989/LT907990	Heidelberg et al., 2000, Nature
25	4075_3#11	GP60	O1	India	1973	ERR018186	Mutreja et al., 2011 Nature
26	4075_3#6	GP143	O1	Bahrain	1978	ERR018192	Mutreja et al., 2011 Nature
27	4075_3#2	GP152	O1	India	1979	ERR018188	Mutreja et al., 2011 Nature
28	4056_8#3	A397	O1	Bangladesh	1987	ERR018176	Mutreja et al., 2011 Nature
29	5174_7#9	A22	O1	Bangladesh	1979	ERR025386	Mutreja et al., 2011 Nature
30	4075_3#7	GP140	O1	Malaysia	1978	ERR018193	Mutreja et al., 2011 Nature
31	5174_7#6	A10	O1	Bangladesh	1979	ERR025383	Mutreja et al., 2011 Nature
32	4056_7#9	A241	O1	Viet Nam	1989	ERR018169	Mutreja et al., 2011 Nature
33	4056_8#1	A245	O1	Viet Nam	1989	ERR018171	Mutreja et al., 2011 Nature
34	4056_8#4	A390	O1	Bangladesh	1987	ERR018177	Mutreja et al., 2011 Nature
35	4075_3#3	PRL5	O1	India	1980	ERR018189	Mutreja et al., 2011 Nature
36	4056_2#1	A330	O139	India	1993	ERR018119	Mutreja et al., 2011 Nature
37	MO10	MO10	O139	India	1992	AAKF03000000	Chun et al., 2009, PNAS
38	12941_1#14	Case_11	O139	Bangladesh	2002	ERR568415	Chowdhury et al., 2015, PLoS NTD
39	12941_1#15	Case_12	O139	Bangladesh	2002	ERR568416	Chowdhury et al., 2015, PLoS NTD
40	12941_1#12	Case_09	O139	Bangladesh	2002	ERR568413	Chowdhury et al., 2015, PLoS NTD
41	12941_1#13	Case_10	O139	Bangladesh	2002	ERR568414	Chowdhury et al., 2015, PLoS NTD
42	4056_2#11	A383	O139	Bangladesh	2002	ERR018121	Mutreja et al., 2011 Nature
43	12941_1#5	P_0684000 (48853_G01)	O139	Bangladesh	2014	ERR568406	Chowdhury et al., 2015, PLoS NTD and this study
44	12941_1#7	SMIC_67_01 (48853_A02)	O139	Bangladesh	2014	ERR568408	Chowdhury et al., 2015, PLoS NTD and this study
45	12941_1#6	ICVB_2236_02 (48853_H01)	O139	Bangladesh	2013	ERR568407	Chowdhury et al., 2015, PLoS NTD and this study
46	12941_1#8	Case_05	O139	Bangladesh	1993	ERR568409	Chowdhury et al., 2015, PLoS NTD
47	12941_1#10	Case_07	O139	Bangladesh	1993	ERR568411	Chowdhury et al., 2015, PLoS NTD
48	12941_1#11	Case_08	O139	Bangladesh	1993	ERR568412	Chowdhury et al., 2015, PLoS NTD
49	12941_1#9	Case_06	O139	Bangladesh	1993	ERR568410	Chowdhury et al., 2015, PLoS NTD
50	ERR1485273	5697_3_430	O139	Thailand	1995	ERR1485273	Siriphap et al., 2017, PLoS ONE
51	ERR1485277	4610_3_404	O139	Thailand	1995	ERR1485277	Siriphap et al., 2017, PLoS ONE
52	ERR1485297	22138	O139	Thailand	1994	ERR1485297	Siriphap et al., 2017, PLoS ONE
53	ERR1485285	5000_3_416	O139	Thailand	1995	ERR1485285	Siriphap et al., 2017, PLoS ONE
54	ERR1485281	7307_3_440	O139	Thailand	1995	ERR1485281	Siriphap et al., 2017, PLoS ONE
55	ERR1485279	6668_3_432	O139	Thailand	1995	ERR1485279	Siriphap et al., 2017, PLoS ONE
56	ERR1485275	5114_3_451	O139	Thailand	1995	ERR1485275	Siriphap et al., 2017, PLoS ONE
57	ERR1485283	6225_3_425	O139	Thailand	1995	ERR1485283	Siriphap et al., 2017, PLoS ONE
58	ERR1485287	5457_3_412	O139	Thailand	1995	ERR1485287	Siriphap et al., 2017, PLoS ONE
59	ERR1485293	22136	O139	Thailand	1994	ERR1485293	Siriphap et al., 2017, PLoS ONE
60	ERR1485295	22137	O139	Thailand	1994	ERR1485295	Siriphap et al., 2017, PLoS ONE
61	ERR1485291	22135	O139	Thailand	1994	ERR1485291	Siriphap et al., 2017, PLoS ONE
62	4056_6#11	A109	O1	Unknown	1990	ERR018147	Mutreja et al., 2011 Nature
63	3002_8#6	4672	O1	Bangladesh	2000	ERR019884	Mutreja et al., 2011 Nature
64	5174_5#7	4121	O1	Viet Nam	2004	ERR025362	Mutreja et al., 2011 Nature
65	3002_8#1	4110	O1	Viet Nam	1995	ERR019879	Mutreja et al., 2011 Nature
66	3002_8#2	4111	O1	Viet Nam	2002	ERR019880	Mutreja et al., 2011 Nature
67	5174_5#9	4113	O1	Viet Nam	2003	ERR025364	Mutreja et al., 2011 Nature
68	4056_2#10	MJ1485	O1	Bangladesh	1994	ERR018120	Mutreja et al., 2011 Nature
69	5174_6#10	1326	O1	Mozambique	2005	ERR025367	Mutreja et al., 2011 Nature
70	4056_8#6	A346_2	O1	Bangladesh	1994	ERR018179	Mutreja et al., 2011 Nature
71	4056_2#4	V212_1	O1	India	1991	ERR018125	Mutreja et al., 2011 Nature
72	4056_2#3	VC51	O1	India	1992	ERR018124	Mutreja et al., 2011 Nature
73	3002_8#5	4670	O1	Bangladesh	1991	ERR019883	Mutreja et al., 2011 Nature
74	4056_6#6	A131	O1	India	1989	ERR018153	Mutreja et al., 2011 Nature
75	4056_6#7	A130	O1	India	1989	ERR018154	Mutreja et al., 2011 Nature
76	4056_2#6	V5	O1	India	1989	ERR018127	Mutreja et al., 2011 Nature
77	4056_2#12	MG160	O1	Bangladesh	1991	ERR018122	Mutreja et al., 2011 Nature
78	5174_8#9	MG116226	O1	Bangladesh	1991	ERR025396	Mutreja et al., 2011 Nature
79	4056_2#5	V109	O1	India	1990	ERR018126	Mutreja et al., 2011 Nature
80	5174_6#4	4784	O1	Tanzania	2009	ERR025370	Mutreja et al., 2011 Nature
81	4056_8#12	A482	O1	Djibouti	2007	ERR018174	Mutreja et al., 2011 Nature
82	4370_2#12	6212	O1	Kenya	2007	ERR019289	Mutreja et al., 2011 Nature
83	4370_2#4	6197	O1	Kenya	2007	ERR019292	Mutreja et al., 2011 Nature
84	4056_2#9	MBRN14	O1	India	2004	ERR018130	Mutreja et al., 2011 Nature
85	2956_6#2	4656	O1	India	2006	ERR018112	Mutreja et al., 2011 Nature
86	3002_8#4	4642	O1	India	2006	ERR019882	Mutreja et al., 2011 Nature
87	3002_8#3	4322	O1	India	2004	ERR019881	Mutreja et al., 2011 Nature
88	3002_8#7	4122	O1	Viet Nam	2007	ERR019885	Mutreja et al., 2011 Nature
89	5174_5#4	4593	O1	India	2007	ERR025359	Mutreja et al., 2011 Nature
90	2956_6#1	4605	O1	India	2007	ERR018111	Mutreja et al., 2011 Nature
91	5174_5#2	4551	O1	India	2007	ERR025357	Mutreja et al., 2011 Nature
92	5174_6#2	4552	O1	India	2007	ERR025368	Mutreja et al., 2011 Nature
93	5174_6#3	4488	O1	India	2006	ERR025369	Mutreja et al., 2011 Nature
94	5174_6#9	4536	O1	India	2007	ERR025375	Mutreja et al., 2011 Nature
95	5174_5#3	4623	O1	India	2007	ERR025358	Mutreja et al., 2011 Nature
96	5174_6#5	4600	O1	India	2007	ERR025371	Mutreja et al., 2011 Nature
97	5174_6#1	4585	O1	India	2007	ERR025366	Mutreja et al., 2011 Nature
98	2956_6#3	4675	O1	Bangladesh	2001	ERR018113	Mutreja et al., 2011 Nature
99	2956_6#6	4661	O1	Bangladesh	2001	ERR018116	Mutreja et al., 2011 Nature
100	4056_2#7	A488_2	O1	Bangladesh	2006	ERR018128	Mutreja et al., 2011 Nature
101	5174_8#6	A488_1	O1	Bangladesh	2006	ERR025393	Mutreja et al., 2011 Nature
102	2956_6#5	4663	O1	Bangladesh	2001	ERR018115	Mutreja et al., 2011 Nature
103	5174_6#7	4662	O1	Bangladesh	2001	ERR025373	Mutreja et al., 2011 Nature
104	4056_8#9	A487_2	O1	Bangladesh	2007	ERR018182	Mutreja et al., 2011 Nature
105	5174_8#8	A487_1	O1	Bangladesh	2007	ERR025395	Mutreja et al., 2011 Nature
106	2956_6#4	4679	O1	Bangladesh	1999	ERR018114	Mutreja et al., 2011 Nature
107	4056_2#2	MBN17	O1	India	2004	ERR018123	Mutreja et al., 2011 Nature
108	5174_5#5	4538	O1	India	2007	ERR025360	Mutreja et al., 2011 Nature
109	5174_6#8	4519	O1	India	2005	ERR025374	Mutreja et al., 2011 Nature
110	4075_3#12	IDHO1726	O1	India	2009	ERR018187	Mutreja et al., 2011 Nature
111	SRR308727	VC-26	O1	Nepal	2010	SRR308727	Hendriksen et al. mBio 2011
112	SRR308715	VC-14	O1	Nepal	2010	SRR308715	Hendriksen et al. mBio 2011
113	SRR308726	VC-25	O1	Nepal	2010	SRR308726	Hendriksen et al. mBio 2011
114	2010EL_2010H	2010EL_2010H	O1	Haiti	2010	SRR773657	Reimer et al. Emerg Infect Dis 2011
115	2010EL_2010N	2010EL_2010N	O1	Haiti	2010	SRR773658	Reimer et al. Emerg Infect Dis 2011
116	2010EL_1961	2010EL_1961	O1	Haiti	2010	SRR773656	Reimer et al. Emerg Infect Dis 2011
117	2011EL_1089	2011EL_1089	O1	Haiti	2010	SRR773660	Reimer et al. Emerg Infect Dis 2011

## Sheet: Non-7PET genomes
Node ID	Internal sequence ID	Strain name	O-antigen	Country of isolation	Year of isolation	Accession	Publication
1	Vibrio_sp_RC586	RC586	O133	USA	1999	PRJNA224116	Haley et al, BMC Microbiol 2010
2	Vibrio_metoecus_RC341	RC341	O153	USA	1998	PRJNA40499	Haley et al, BMC Microbiol 2010
3	Vibrio_metoecus_07_2435	07_2435	No data	USA	2004	PRJNA281423	Orata et al, Genome Biol Evol 2015
4	TMA_21	TMA_21	non O1	Brazil	1982	ACHY00000000	Chun et al, Proc Natl Acad Sci 2009
5	6930_1_13	S-18	non O1	Australia	2009	ERR063653	Islam et al, 2013 Open Biol.
6	7298_5_32	KNE109A	No data	Kenya	2009	ERR117502	Kiiru et al, 2013 PLoS ONE
7	7298_5_35	KNE109B	No data	Kenya	2009	ERR117505	Kiiru et al, 2013 PLoS ONE
8	Vibrio_cholerae_1587_genomic	1587	O12	Peru	1994	AAUR01000000	Chun et al, Proc Natl Acad Sci 2009
9	Vibrio_cholerae_623_39	623-39	non O1	Bangladesh	2002	AAWG00000000	Chun et al, Proc Natl Acad Sci 2009
10	NHCC008D	NHCC008D	O1	Bangladesh	2010	PRJNA76249	Institute for Genome Sciences
11	Vibrio_cholerae_AM_19226	AM_19226	O39	Bangladesh	2001	AATY01000000	Chun et al, Proc Natl Acad Sci 2009
12	HE25	HE-25	non O1	Haiti	2010	SRR210778	Institute for Genome Sciences
13	EM1676A	EM1676A	O1	Bangladesh	2011	GCA_000348345.2	Yahyai, Thesis 2013
14	Vibrio_cholerae_MZO_2	MZO-2	O14	Bangladesh	2001	AAWF01000000	Chun et al, Proc Natl Acad Sci 2009
15	7298_5_24	KNE114	No data	Kenya	2009	ERR117494	Kiiru et al, 2013 PLoS ONE
16	8014_8_37	2806	O14	Mexico	2010	ERR163269	Domman et al., Science 2017
17	7138_2_16	1582	O1	Mexico	2003	ERR108531	Domman et al., Science 2017
18	Vibrio_cholerae_MZO_3	MZO-3	O37	Bangladesh	2001	AAUU01000000	Chun et al, Proc Natl Acad Sci 2009
19	7138_2_14	644	O1	Mexico	2002	ERR108529	Domman et al., Science 2017
20	12129_1	12129_1	O1	Australia	1985	ACFQ00000000	Chun et al, Proc Natl Acad Sci 2009
21	CNRVC160168_TGACCA	354	O1	Bolivia	1991	ERR2008755	Domman et al., Science 2017
22	SRR135542	HE_48	non O1	Haiti	2010	SRR135542	Hasan et al, Proc Natl Acad Sci 2012
23	SRR135604	HC_1A2	non O1	Haiti	2010	SRR135604	Hasan et al, Proc Natl Acad Sci 2012
24	SRR135547	HE_39	non O1	Haiti	2010	SRR135547	Hasan et al, Proc Natl Acad Sci 2012
25	16853_4_71	TUC_T717	O1	Argentina	1998	ERR1024533	Domman et al., Science 2017
26	SRR227317	HE-16	non O1	Haiti	2010	SRR227317	Hasan et al, Proc Natl Acad Sci 2012
27	48853_F01	MP_070116 (48853_F01)	O139	Bangladesh	2013	LT992490/LT992491	This study
28	6930_3_15	Mex1	No data	Mexico	1991	ERR063672	Domman et al., Science 2017
29	SRR135541	HE_09	non O1	Haiti	2010	SRR135541	Hasan et al, Proc Natl Acad Sci 2012
30	CNRVC030215_TAGCTT	98/2222	O1	Mexico	1998	ERR2008432	Domman et al., Science 2017
31	CNRVC940055_GTGGCC	CM 91-3	O1	Mexico	1983	ERR2008764	Domman et al., Science 2017
32	SRR350020	HC_41B1	non O1	Haiti	2010	SRR350020	Hasan et al, Proc Natl Acad Sci 2012
33	SRR221551	HE_45	non O1	Haiti	2010	SRR221551	Hasan et al, Proc Natl Acad Sci 2012
34	Amazonia.gbk	Amazonia	O1	Brazil	1991	PRJNA224116	Thompson et al., J Bacteriol 2011
35	16853_4_75	TUC_T522	O1	Argentina	1998	ERR1024537	Domman et al., Science 2017
36	VL426	VL426	non O1	UK	Unknown	ACHV00000000	Chun et al, Proc Natl Acad Sci 2009
37	CT5369_93	CT5369_93	O1	Brazil	1993	PRJNA40501	Los Alamos National Laboratory
38	16853_4_78	TUC_T777	O1	Argentina	1994	ERR1024540	Domman et al., Science 2017
39	16853_4_65	TUC_J31_W	non O1	Argentina	2000	ERR1024527	Domman et al., Science 2017
40	CNRVC940061_ATGAGC	C_8108	O1	Trinidad	1992	ERR2008770	Domman et al., Science 2017
41	Vibrio_cholerae_V51	V51	O141	USA	1987	AAKI02000000	Chun et al, Proc Natl Acad Sci 2009
42	CP1110.gbk	CP1110	O75	USA	2010	NZ_AMWF00000000	Haley et al, PLoS ONE 2014
43	16853_4_82	TUC_NI16	O1	Nicaragua	Unknown	ERR1024544	Domman et al., Science 2017
44	BJG_01.gbk	BJG_01	non O1	USA	2010	NZ_AFOU00000000	Haley et al, PLoS ONE 2014
45	RC385	RC385	O135	USA	1998	AAKH02000000	Chun et al, Proc Natl Acad Sci 2009
46	CNRVC030191_CTCAGA	00/3259	O1	Mexico	2000	ERR2008417	Domman et al., Science 2017
47	7138_2_8	848	O1	Mexico	2000	ERR108523	Domman et al., Science 2017
48	CNRVC940059_GGTAGC	C_7654	O1	USA	1991	ERR2008768	Domman et al., Science 2017
49	6930_1_16	S-29	O1	Australia	2010	ERR063656	Islam et al, Open Biol 2013
50	16853_4_81	TUC_T2734	non O1	Argentina	2004	ERR1024543	Domman et al., Science 2017
51	8014_8_26	3271	O1	Mexico	2009	ERR163258	Domman et al., Science 2017
52	150136_S4	150136_S4	O37	Sudan	1969	ERR2008310	Domman et al., Science 2017
53	4056_2_8	GP8	O1	India	1970	ERR018129	Mutreja et al, Nature 2011
54	4075_3_1	GP16	O1	India	1971	ERR018184	Mutreja et al, Nature 2011
55	4056_5_10	A70	O1	Bangladesh	1969	ERR018133	Mutreja et al, Nature 2011
56	4056_8_5	A389	O1	Bangladesh	1987	ERR018178	Mutreja et al, Nature 2011
57	NCTC_8457	NCTC_8457	O1	Egypt	1930	AAWD01000000	Chun et al, Proc Natl Acad Sci 2009
58	Vibrio_cholerae_O1_biovar_eltor_str_N16961_v2	N16961	O1	Bangladesh	1975	LT907989/LT907990	Heidelberg et al, Nature 2000
59	ERR576973	C6706_CDC	O1	Peru	1991	ERR576973	Didelot et al., 2015, PLoS Genet
60	10541_1_89	VC_2283_05	O1	Argentina	2005	ERR353353	Domman et al., Science 2017
61	4056_7_5	A213	O1	USA	1984	ERR018165	Mutreja et al, Nature 2011
62	4056_7_2	A219	O1	USA	1986	ERR018162	Mutreja et al, Nature 2011
63	3569_08	3569_08	O1	USA	2008	PRJNA73589	Reimer et al. Emerg Infect Dis 2011
64	Vibrio_cholerae_2740_80.gbk	2740_80	O1	USA	1980	AAUT01000000	Chun et al, Proc Natl Acad Sci 2009
65	4056_7_6	A209	O1	USA	1980	ERR018166	Mutreja et al, Nature 2011
